# Supplementary material for: Polyphasic characterisation of Microcoleusautumnalis (Gomont, 1892) Strunecky, Komárek & J.R.Johansen, 2013 (Oscillatoriales, Cyanobacteria) using a metabolomic approach as a complementary tool
Source: Biodivers Data J. 2023 Apr 21;11:e100525. doi: 10.3897/BDJ.11.e100525 (PMC10848847; doi:10.3897/BDJ.11.e100525)
Supplement: Supplementary material 1 — Table S1 [file bdj-11-e100525-s001.xlsx]

## Sheet: Table S1
Table S1: Distance/Similarity
Percent Similarity in upper triangle
p-distance in lower triangle
	FR798924	OP626170	KF770969	KM019965	LC319782	JQ712603	AB115967	KP890772	JX088095	JX088098	JX847028	JX088099	LM651417	LM651410	LM651414	LM651415	MG711319	JX088076	GQ324973	EF654084	EF654081	GQ859649	EU196634	MK280775	JN979961	KM019961	EU196621	OK586765	NR_112168	EF654079	EF654074	EF654071	EF654064	EF654076	EF654062	JQ712618	MT887222	JQ712631	EU196630	JQ712632	JQ712610	JQ712638	JQ712633	EU196619	KF770970	OK586771	KF770968	KY550460	OK586776
FR798924_Gloeobacter_violaceus_VP3-01		84.9599	87.191	86.7261	86.364	86.8826	86.012	81.8917	86.7383	86.7383	86.8204	86.4625	86.7208	86.7312	86.8032	86.8343	86.1348	86.3641	86.2435	86.8033	86.8801	87.1749	88.1893	88.0761	87.4034	86.9039	88.1784	88.1576	86.9341	87.2808	87.1964	87.1964	87.0382	87.0883	87.1924	88.4795	87.3015	88.1951	88.0228	87.55	88.0583	87.8023	87.6585	88.3967	87.5207	88.3194	88.9849	86.7513	86.6865
OP626170_Phormidium_autumnale_PACC_5511	0.150401		97.7318	97.5649	97.9981	97.4148	93.651	93.3104	93.3104	93.3912	92.8808	92.6871	92.693	92.6828	92.6144	93.0608	92.801	92.5384	92.3673	92.452	92.5662	94.7185	94.8417	94.8957	92.9668	95.031	94.7163	92.8868	93.0576	92.9723	92.9723	92.9723	92.9711	93.0565	94.9239	92.8868	94.7048	94.4145	94.0353	94.5896	94.7711	94.5949	95.1693	92.7867	94.8414	94.7196	92.6448	91.4121	92.0052
KF770969_Phormidium_autumnale_PACC_5522	0.12809	0.0227019		99.7066	99.4673	99.103	99.4048	95.6493	94.7047	94.7047	94.7845	94.2866	94.8239	94.8279	94.8213	94.7536	94.3906	94.2085	94.5651	94.523	94.6012	94.0175	96.0983	96.186	95.4234	94.9968	96.3412	96.0284	94.9222	95.1495	95.0706	95.0706	95.0706	95.0695	95.1485	96.284	94.9991	96.0395	95.766	95.4071	95.9353	96.1093	95.9391	96.5277	95.0445	96.1391	96.4387	94.1264	92.85
KM019965_Oscillatoria_lutea_SAG_1459-3	0.132739	0.0226824	0.00293403		99.5728	99.103	99.582	95.7812	94.8403	94.8403	94.9179	94.4317	94.967	94.9707	94.9644	94.8984	94.3552	94.3552	94.2368	94.2055	94.3533	94.1409	96.0983	96.186	95.4234	94.8053	96.3412	96.0284	94.7259	94.9419	94.8678	94.8678	94.7594	94.8672	94.9413	96.284	94.9479	96.0395	95.766	95.4071	95.9353	96.1093	95.9391	96.5277	95.1203	96.1391	96.4387	94.1229	92.85
LC319782_Phormidium_angustissimum	0.13636	0.0243511	0.00532713	0.004272		99.252	99.0741	95.2514	94.5988	94.5988	94.6766	94.1888	94.5445	94.5487	94.5417	94.4739	94.1163	94.1127	93.9373	93.6298	93.7829	93.8886	95.7323	95.8055	95.2109	94.4852	95.9753	95.6525	94.2503	94.4046	94.3275	94.3275	94.1861	94.318	94.4036	95.9316	94.4024	95.6604	95.3743	94.9994	95.55	95.7309	95.5543	96.1803	94.6905	95.7706	96.1128	93.9319	92.7238
JQ712603_Phormidium_formosum_P0A	0.131174	0.0200186	0.00897037	0.00897037	0.0074802		98.7222	94.946	94.7563	94.7563	94.7563	94.5484	94.9941	94.9987	95.0863	95.0033	94.4701	94.3517	94.7808	94.9092	94.907	94.4375	95.0981	95.5967	94.7833	95.1972	96.2365	95.1078	95.0188	95.2956	95.1995	95.1995	95.1995	95.1017	95.198	95.2025	95.1062	95.5557	95.568	95.4789	95.3528	95.5262	95.4537	95.4453	95.006	95.204	95.3887	93.4208	92.2965
AB115967_Oscillatoria_lutea	0.13988	0.025852	0.00595173	0.00417975	0.00925895	0.0127781		96.257	94.5167	94.5167	94.5945	94.1061	94.5929	94.597	94.5902	94.5239	94.0349	94.0302	93.9519	93.8518	93.8518	93.8027	95.5719	95.635	94.8931	94.3846	95.8034	95.4914	94.4441	94.6064	94.5313	94.5313	94.3982	94.5226	94.6056	95.7666	94.4561	95.4959	95.2176	94.8531	95.3879	95.5635	95.3922	96.0077	94.7369	95.6072	95.954	93.6358	92.2426
KP890772_Oscillatoria_lutea_SERB_50	0.181083	0.0634897	0.0435072	0.0421879	0.0474864	0.0505399	0.03743		90.5248	90.5248	90.6025	90.0937	90.8516	90.8586	90.8451	90.7842	90.2385	90.0955	90.227	90.071	90.071	89.8031	91.3759	91.636	90.7876	90.5583	91.8682	91.6068	90.6821	90.8598	90.7814	90.7814	90.6316	90.7676	90.8597	91.5825	90.7027	91.5311	91.2496	90.8841	91.4115	91.5826	91.4198	91.7997	90.8819	91.5476	91.8691	89.9486	88.2003
JX088095_Phormidium_cf._uncinatum_CAWBG527	0.132617	0.0668964	0.0529527	0.0515975	0.0540122	0.052437	0.0548332	0.0947519		99.47	99.92	99.4713	98.9354	98.9362	98.9348	99.0138	98.479	98.6328	98.8621	98.4014	98.9383	98.4209	99.4473	99.4169	99.1089	98.4774	97.9713	98.6784	98.7096	98.633	98.5562	98.5562	98.5562	98.939	98.8626	99.1704	98.7862	98.7478	98.46	98.4677	99.1337	98.7384	98.158	99.0683	98.9835	98.8742	99.0522	96.7977	93.2703
JX088098_Phormidium_cf._uncinatum_CAWBG523	0.132617	0.0668964	0.0529527	0.0515975	0.0540122	0.052437	0.0548332	0.0947519	0.0053		99.4	99.4713	98.9354	98.9362	98.9348	99.0138	98.479	98.6328	98.8621	98.4014	98.9383	98.4209	99.4473	99.4169	99.1089	98.4774	97.9713	98.6784	98.7096	98.633	98.5562	98.5562	98.5562	98.939	98.8626	99.1704	98.7862	98.7478	98.46	98.4677	99.1337	98.7384	98.158	99.0683	98.9835	98.8742	99.0522	96.7977	93.2703
JX847028_Phormidium_autumnale_CYN119	0.131796	0.0660875	0.0521549	0.0508209	0.0532342	0.052437	0.0540545	0.0939746	0.008	0.006		99.4709	98.9346	98.9354	98.934	99.013	98.4778	98.6318	98.8612	98.4002	98.9375	98.4196	99.4473	99.4169	99.1089	98.4763	97.9713	98.6784	98.7851	98.7086	98.6318	98.6318	98.6318	99.0145	98.9381	99.1704	98.8617	98.7478	98.46	98.4677	99.1337	98.7384	98.158	99.0683	99.0613	98.8742	99.0522	96.7977	93.2703
JX088099_Phormidium_cf._uncinatum_CAWBG71	0.135375	0.0711918	0.0571345	0.0556828	0.0581124	0.054516	0.0589395	0.0990629	0.0052869	0.0052869	0.00529089		99.0884	99.0891	99.1641	99.2423	98.5546	98.5556	99.0912	98.6311	98.8612	98.5792	99.4473	99.221	99.1089	98.7068	97.7741	98.6784	98.3251	98.2483	98.1709	98.1709	98.1709	98.556	98.479	98.9846	98.4023	98.5528	98.2647	98.2735	98.9395	98.5415	97.9604	98.88	98.5886	98.6846	98.8785	96.4226	93.3736
LM651417_Tychonema_bourrellyi_NIVA-CYA_96/3	0.132792	0.0731292	0.0517606	0.0503301	0.0545546	0.0500592	0.0540708	0.0914843	0.010646	0.010646	0.0106541	0.00911566		99.93	99.9295	99.7176	99.1694	99.3176	100	98.7771	98.8495	98.5774	98.8704	98.8128	98.6071	98.9218	97.9172	98.4934	98.093	98.0448	98.0448	98.0448	98.0448	98.2644	98.2644	98.5176	98.1219	98.1833	97.9122	97.7381	98.2711	98.1701	97.6234	98.5059	98.4341	98.3197	98.4474	96.2239	92.9338
LM651410_Tychonema_bourrellyi_NIVA-CYA_33/1	0.132688	0.0730698	0.0517212	0.0502929	0.0545127	0.0500128	0.0540302	0.0914139	0.010638	0.010638	0.010646	0.00910874	0.0007		99.9295	99.7178	99.0939	99.2419	100	98.778	98.8503	98.5774	98.8714	98.8139	98.6085	98.85	97.919	98.4948	98.0944	98.0462	98.0462	98.0462	98.0462	98.2656	98.2656	98.5189	98.1233	98.1849	97.9141	97.7401	98.2727	98.1718	97.6256	98.5072	98.4352	98.3212	98.4487	96.2239	92.9403
LM651414_Tychonema_bornetii_NIVA-CYA_60	0.131968	0.073172	0.0517874	0.0503562	0.0545826	0.0491367	0.0540976	0.0915489	0.0106517	0.0106517	0.0106598	0.00835937	0.000705094	0.000705094		99.8588	99.3206	99.3171	99.9271	98.8486	98.9936	98.657	98.8695	98.9041	98.7065	98.9933	98.0075	98.4921	98.0921	98.0438	98.0438	98.0438	98.0438	98.2636	98.2636	98.6046	98.1211	98.2739	98.0027	97.8283	98.362	98.2615	97.7147	98.5937	98.4333	98.4079	98.5289	96.1299	93.0225
LM651415_Tychonema_bornetii_NIVA-CYA_95	0.131657	0.0738559	0.0524635	0.0510156	0.0552608	0.0499665	0.0547614	0.0921582	0.00986229	0.00986229	0.00986978	0.007577	0.00282436	0.00282237	0.00141181		99.0946	99.0902	99.7087	98.5602	98.9233	98.498	98.697	98.815	98.7104	98.8504	97.9209	98.3167	98.0963	98.048	97.9745	97.9745	97.9745	98.3405	98.2673	98.6083	98.1251	98.3704	98.1002	97.926	98.4584	98.1735	97.6277	98.5086	98.3613	98.5014	98.6149	96.1335	93.1411
MG711319_Phormidium_autumnale_CAWBG635	0.138652	0.0693923	0.0560936	0.056448	0.0588374	0.0552991	0.0596511	0.0976153	0.0152102	0.0152102	0.0152218	0.014454	0.00830588	0.00906065	0.00679425	0.00905381		99.2434	98.6496	97.7356	98.1187	98.0197	98.3338	98.6382	98.3107	98.8026	97.8822	97.7254	97.8151	97.7387	97.8153	97.8153	98.0309	97.8914	97.9679	98.4294	97.8151	97.7755	97.4873	97.5	98.0656	98.1553	97.5749	98.5084	98.4345	97.928	98.1844	95.9528	92.1619
JX088076_Phormidium_cf._uncinatum_CYN106	0.136359	0.0719897	0.0579152	0.0564477	0.0588726	0.0564831	0.0596984	0.0990453	0.0136718	0.0136718	0.0136822	0.0144441	0.00682383	0.00758086	0.00682858	0.00909835	0.00756553		99.0148	98.0935	98.4793	98.1818	98.1411	98.6346	98.3114	98.556	97.6798	98.1034	98.0929	98.0159	98.0935	98.0935	98.0935	98.1699	98.2473	98.6113	98.0929	98.1614	97.8726	97.6873	98.2548	97.9525	97.3697	98.315	98.1922	98.3039	98.2672	96.1379	92.1414
GQ324973_Tychonema_tenue_SAG_4.82	0.137565	0.0746162	0.054349	0.0576323	0.0606268	0.052192	0.0604808	0.0977305	0.0113795	0.0113795	0.0113881	0.00908805	0	0	0.00072873	0.0029128	0.0135044	0.00985199		98.0226	98.0939	98.3408	98.8443	98.5944	98.4098	98.5901	97.6775	98.4565	97.4423	97.3758	97.3032	97.3032	97.2325	97.6558	97.5919	98.3956	97.4441	98.1428	97.8657	97.6879	98.2325	97.9382	97.3785	98.2882	98.174	98.2801	98.415	96.1393	92.7609
EF654084_Phormidium_autumnale_SAG_78.79	0.131967	0.0763268	0.0547705	0.0579451	0.0637021	0.0509079	0.0614821	0.0992904	0.0159861	0.0159861	0.0159983	0.0136893	0.012229	0.0122202	0.0115135	0.0143978	0.0226445	0.0190654	0.0197735		99.3894	99.6086	99.1332	99.0907	98.7116	98.0544	98.1013	98.5825	97.8144	98.0591	98.1296	98.1309	98.0804	97.7683	97.5829	98.1678	97.7058	98.2773	98.0066	97.2821	97.8129	98.2679	98.2747	98.5974	98.514	98.4097	98.5317	96.0442	92.8384
EF654081_Phormidium_autumnale_SAG_35.90	0.131199	0.0754805	0.0539882	0.0564672	0.0621707	0.0509296	0.0614821	0.0992904	0.0106171	0.0106171	0.0106252	0.0113882	0.0115053	0.011497	0.0100644	0.0107668	0.0188125	0.0152068	0.0190606	0.00610622		99.3729	98.7838	99.6378	99.3094	98.1258	98.1032	98.2239	98.0301	97.9901	98.0605	98.0618	98.0095	98.1223	97.9339	98.6965	98.1987	98.279	98.0085	97.8346	98.3664	98.8197	98.2766	99.1269	98.8141	98.4112	98.5329	96.0442	92.8441
GQ859649_Phormidium_corium_PMC299.07	0.128251	0.0743381	0.0598252	0.0585905	0.0611136	0.0556252	0.0619734	0.101969	0.0157911	0.0157911	0.0158036	0.014208	0.0142261	0.0142261	0.0134303	0.0150197	0.0198026	0.0181821	0.0165924	0.00391421	0.00627132		98.6514	99.0887	98.7767	98.3386	97.6821	98.0258	97.6979	97.6987	97.7796	97.7796	97.7796	97.6176	97.6987	98.0678	97.5373	97.8791	97.5779	97.0786	97.6703	98.1742	97.8758	98.5418	98.46	98.0355	98.2016	95.7608	92.4468
EU196634_Phormidium_cf._subfuscum_I-Roc	0.118107	0.0528147	0.0390172	0.0390172	0.0426773	0.0490189	0.0442813	0.0862412	0.00552745	0.00552745	0.00552745	0.00552745	0.0112955	0.0112857	0.0113054	0.0130303	0.0166624	0.0185892	0.0115566	0.00866795	0.0121623	0.0134862		99.0898	98.7087	98.9587	98.2851	99.1183	98.5849	98.9578	98.8701	98.8701	98.8701	98.783	98.6951	98.6962	98.6985	98.8262	98.5563	98.0177	98.6419	98.4515	98.4577	98.7747	99.047	98.945	99.1333	96.6489	93.6112
MK280775_Phormidium_autumnale_ULC309	0.119239	0.051583	0.03814	0.03814	0.0419455	0.0440328	0.0436496	0.0836403	0.00583097	0.00583097	0.00583097	0.00778984	0.0118717	0.0118609	0.0109592	0.0118501	0.0136182	0.013654	0.0140562	0.00909272	0.00362238	0.00911253	0.00910188		99.5069	98.9065	98.5405	98.356	98.6996	98.537	98.6295	98.6295	98.6295	98.721	98.8134	98.8144	98.8166	98.5384	98.5384	98.7222	98.721	99.2728	98.9984	99.2728	99.547	98.541	98.6303	96.1995	93.1794
JN979961_Phormidium_autumnale_JANCUSOVA-ANT_2004/4	0.125966	0.0510429	0.0457657	0.0457657	0.0478911	0.0521669	0.0510688	0.0921235	0.00891113	0.00891113	0.00891113	0.00891113	0.0139291	0.0139152	0.0129349	0.0128964	0.0168928	0.0168855	0.0159017	0.0128836	0.00690636	0.0122328	0.0129132	0.00493101		98.3076	98.0059	97.9066	98.3098	98.1094	98.2105	98.2105	98.2105	98.3098	98.4108	98.4108	98.4108	98.1094	98.1094	98.3098	98.3098	98.7109	98.4108	98.7083	99.0112	98.1094	98.2079	95.7011	92.6611
KM019961_Oscillatoria_limosa_SAG_42.87	0.130961	0.0703323	0.0500322	0.0519468	0.0551475	0.0480283	0.0561539	0.094417	0.0152256	0.0152256	0.0152372	0.0129323	0.0107823	0.0115003	0.0100674	0.011496	0.0119745	0.0144404	0.014099	0.019456	0.0187418	0.0166138	0.010413	0.0109349	0.0169235		98.469	98.2231	97.7437	97.8424	97.7714	97.7714	97.719	97.8394	97.9133	98.5209	97.7751	98.0937	97.8228	97.6513	98.1827	98.452	98.0909	98.7742	98.6643	98.231	98.4496	96.4226	92.9391
EU196621_Phormidium_autumnale_CB-V	0.118216	0.0496901	0.0365883	0.0365883	0.0402472	0.0376351	0.0419658	0.0813177	0.0202869	0.0202869	0.0202869	0.0222593	0.0208285	0.0208096	0.0199248	0.0207908	0.0211784	0.0232018	0.0232247	0.0189874	0.0189675	0.0231792	0.0171491	0.0145951	0.0199411	0.0153104		98.4838	98.4564	98.8414	98.9314	98.9314	98.9314	98.4813	98.5718	98.573	98.4853	98.8377	98.8408	98.6616	98.5647	99.0129	99.1061	99.016	98.7534	98.6645	98.8418	96.081	92.5925
OK586765_Microcoleus_autumnalis_ULC403	0.118424	0.0528374	0.0397164	0.0397164	0.0434746	0.0489219	0.0450859	0.0839319	0.0132157	0.0132157	0.0132157	0.0132157	0.0150658	0.0150525	0.0150792	0.0168329	0.0227463	0.018966	0.0154351	0.0141747	0.0177607	0.0197419	0.00881749	0.0164399	0.0209341	0.0177689	0.015162		99.2893	99.651	99.5633	99.5633	99.5633	99.4762	99.3884	99.3889	99.3023	99.7336	99.4675	98.7578	99.2861	98.65	98.6553	98.9418	98.6844	99.8261	99.7388	97.7224	93.3991
NR_112168_Oscillatoria_nigro-viridis_PCC_7112	0.130659	0.0711318	0.0507784	0.0527412	0.0574969	0.0498121	0.0555588	0.0931791	0.0129043	0.0129043	0.0121491	0.0167489	0.0190698	0.0190558	0.019079	0.0190371	0.0218492	0.0190709	0.0255774	0.021856	0.0196993	0.0230209	0.014151	0.0130037	0.0169015	0.0225628	0.0154356	0.00710726		99.6549	99.5856	99.5856	99.5759	99.7928	99.8621	99.9133	99.724	99.3663	99.0953	99.0997	99.6377	99.1793	98.6335	99.4734	99.3302	99.4702	99.4292	97.383	92.9164
EF654079_Microcoleus_vaginatus_UBI-KK2	0.127192	0.0694238	0.0485047	0.0505812	0.0559537	0.047044	0.0539361	0.0914015	0.0136696	0.0136696	0.0129141	0.0175174	0.0195525	0.0195383	0.0195622	0.0195198	0.022613	0.0198412	0.0262419	0.0194088	0.0200994	0.0230133	0.010422	0.0146298	0.0189057	0.0215761	0.011586	0.00349042	0.0034515		99.9321	99.9321	99.9304	99.727	99.7962	99.7436	99.6593	99.7333	99.4671	98.9359	99.465	99.0125	99.0164	99.3083	99.1179	99.8265	99.7594	97.5665	93.3205
EF654074_Microcoleus_vaginatus_SAG_2211	0.128036	0.0702771	0.0492939	0.051322	0.0567247	0.0480046	0.0546868	0.0921864	0.0144376	0.0144376	0.0136822	0.0182908	0.0195525	0.0195383	0.0195622	0.0202551	0.0218468	0.0190654	0.0269675	0.0187041	0.0193952	0.0222042	0.0112992	0.0137047	0.0178946	0.0222858	0.0106859	0.00436684	0.00414402	0.000678887		100	100	99.6586	99.7281	99.6579	99.591	99.6441	99.3777	98.8464	99.3753	99.103	99.1066	99.3951	99.1919	99.7396	99.679	97.4743	93.2235
EF654071_Microcoleus_vaginatus_NV1-KK1	0.128036	0.0702771	0.0492939	0.051322	0.0567247	0.0480046	0.0546868	0.0921864	0.0144376	0.0144376	0.0136822	0.0182908	0.0195525	0.0195383	0.0195622	0.0202551	0.0218468	0.0190654	0.0269675	0.0186911	0.0193818	0.0222042	0.0112992	0.0137047	0.0178946	0.0222858	0.0106859	0.00436684	0.00414402	0.000678887	0		100	99.6586	99.7283	99.6579	99.591	99.6441	99.3777	98.8464	99.3753	99.103	99.1066	99.3951	99.1919	99.7396	99.679	97.4743	93.2235
EF654064_Microcoleus_vaginatus_CNP3-KK2	0.129618	0.0702771	0.0492939	0.0524057	0.0581389	0.0480046	0.0560177	0.0936843	0.0144376	0.0144376	0.0136822	0.0182908	0.0195525	0.0195383	0.0195622	0.0202551	0.0196906	0.0190654	0.0276747	0.0191961	0.0199054	0.0222042	0.0112992	0.0137047	0.0178946	0.0228101	0.0106859	0.00436684	0.00424067	0.000696379	0	0		99.6512	99.7211	99.6579	99.5813	99.6441	99.3777	98.8464	99.3753	99.103	99.1066	99.3951	99.1919	99.7396	99.679	97.4743	93.2235
EF654076_Microcoleus_vaginatus_SEV1-KK3	0.129117	0.0702893	0.0493047	0.051328	0.0568196	0.0489831	0.0547741	0.0923245	0.0106097	0.0106097	0.00985481	0.0144404	0.0173562	0.0173437	0.0173644	0.0165947	0.0210863	0.0183014	0.0234418	0.0223169	0.0187773	0.0238237	0.0121703	0.0127898	0.0169015	0.0216061	0.0151873	0.00523792	0.00207218	0.00272991	0.00341438	0.00341438	0.00348822		99.9318	99.9146	99.7953	99.5553	99.289	99.2923	99.8221	99.1926	98.6556	99.4816	99.2654	99.6529	99.5986	97.6585	93.2276
EF654062_Microcoleus_vaginatus_CJI-U2-KK1	0.128076	0.0694353	0.0485148	0.0505868	0.0559642	0.0480197	0.0539439	0.0914026	0.0113742	0.0113742	0.0106193	0.0152102	0.0173562	0.0173437	0.0173644	0.0173268	0.0203212	0.0175268	0.0240814	0.0241711	0.0206614	0.0230133	0.013049	0.0118665	0.0158925	0.0208673	0.0142824	0.00611588	0.00137872	0.00203804	0.00271878	0.00271693	0.00278892	0.000681663		100	99.8639	99.466	99.1995	99.2033	99.7329	99.2829	98.7462	99.5684	99.3393	99.5657	99.5181	97.5665	93.1306
JQ712618_Microcoleus_vaginatus_SLad22	0.115205	0.0507609	0.0371596	0.0371596	0.0406844	0.0479753	0.0423339	0.0841755	0.00829566	0.00829566	0.00829566	0.0101544	0.014824	0.0148111	0.0139536	0.0139172	0.0157061	0.0138869	0.0160443	0.0183221	0.0130355	0.0193223	0.0130376	0.0118556	0.0158925	0.0147909	0.0142696	0.00611055	0.000867303	0.00256411	0.003421	0.003421	0.003421	0.000853971	0		99.9147	99.4664	99.2002	99.204	99.7331	99.2835	98.7473	99.5687	99.3143	99.5661	99.5722	97.559	93.1369
MT887222_Microcoleus_vaginatus_Prim-3-1	0.126985	0.0711318	0.0500085	0.0505211	0.0559756	0.0489378	0.0554387	0.0929726	0.012138	0.012138	0.0113829	0.0159773	0.0187805	0.018767	0.0187894	0.0187488	0.0218492	0.0190709	0.0255593	0.0229422	0.0180128	0.0246274	0.013015	0.0118341	0.0158925	0.022249	0.0151467	0.00697709	0.00276005	0.00340681	0.00409034	0.00409034	0.0041874	0.00204674	0.00136089	0.000853243		99.377	99.1106	99.1149	99.8222	99.1933	98.6568	99.483	99.1929	99.4798	99.4383	97.383	93.1494
JQ712631_Microcoleus_vaginatus_CCALA_145	0.118049	0.0529521	0.0396055	0.0396055	0.0433961	0.0444428	0.0450412	0.0846885	0.0125223	0.0125223	0.0125223	0.0144716	0.0181671	0.0181506	0.0172611	0.0162959	0.0222445	0.0183858	0.018572	0.0172269	0.0172102	0.021209	0.0117379	0.0146164	0.0189057	0.019063	0.0116233	0.0026643	0.00633736	0.00266667	0.00355873	0.00355873	0.00355873	0.00444683	0.00534049	0.00533574	0.00623019		100	99.6448	99.5549	99.0125	99.1058	99.1022	98.7479	99.9113	99.8225	97.5532	93.3497
EU196630_Phormidium_autumnale_Kvet-0	0.119772	0.0558546	0.0423399	0.0423399	0.0462571	0.0443197	0.0478243	0.087504	0.0154001	0.0154001	0.0154001	0.0173532	0.0208779	0.0208589	0.0199726	0.0189984	0.0251274	0.0212737	0.0213429	0.0199337	0.0199145	0.0242213	0.014437	0.0146164	0.0189057	0.0217719	0.0115922	0.0053245	0.0090473	0.00532923	0.00622289	0.00622289	0.00622289	0.0071102	0.00800546	0.00799834	0.0088944	0		99.6458	99.5549	99.0125	99.1058	98.8336	98.4806	99.6456	99.5565	97.2218	93.0733
JQ712632_Microcoleus_vaginatus_CCALA_757	0.1245	0.0596471	0.045929	0.045929	0.0500063	0.0452108	0.0514695	0.0911593	0.0153233	0.0153233	0.0153233	0.017265	0.0226191	0.0225986	0.0217171	0.02074	0.0249997	0.0231267	0.0231212	0.027179	0.0216537	0.0292136	0.0198234	0.0127781	0.0169015	0.0234872	0.0133845	0.0124219	0.00900267	0.0106409	0.0115361	0.0115361	0.0115361	0.00707658	0.00796705	0.00796	0.00885127	0.00355162	0.00354218		99.9112	99.3731	98.9261	98.8392	98.488	98.9369	98.9361	96.6725	92.4215
JQ712610_Microcoleus_vaginatus_P0R1	0.119417	0.0541037	0.0406468	0.0406468	0.0445004	0.0464719	0.0461214	0.0858852	0.00866297	0.00866297	0.00866297	0.0106047	0.0172885	0.0172728	0.0163801	0.0154155	0.0193444	0.0174516	0.0176746	0.0218711	0.0163357	0.0232966	0.0135807	0.0127898	0.0169015	0.0181726	0.0143527	0.00713897	0.0036232	0.00535001	0.00624687	0.00624687	0.00624687	0.00177936	0.00267142	0.00266905	0.00177778	0.00445079	0.00445079	0.0008881		99.2823	98.8346	99.3719	99.0158	99.4655	99.4652	97.3224	93.0428
JQ712638_Microcoleus_vaginatus_S13	0.121977	0.0522894	0.0389068	0.0389068	0.0426905	0.0447382	0.0443655	0.0841743	0.012616	0.012616	0.012616	0.0145845	0.0182989	0.0182821	0.0173845	0.0182654	0.0184468	0.0204754	0.0206181	0.0173211	0.0118027	0.0182579	0.0154851	0.00727178	0.0128913	0.0154796	0.00987115	0.0134996	0.00820684	0.00987535	0.00897037	0.00897037	0.00897037	0.00807431	0.00717097	0.00716455	0.00806707	0.00987535	0.00987535	0.00626925	0.0071774		99.7324	100	99.4628	98.832	99.012	96.6169	92.7103
JQ712633_Microcoleus_vaginatus_CCALA_152	0.123415	0.0540505	0.0406093	0.0406093	0.0444574	0.0454625	0.046078	0.0858023	0.0184199	0.0184199	0.0184199	0.0203962	0.0237659	0.0237442	0.0228531	0.0237226	0.0242513	0.0263031	0.0262148	0.0172527	0.0172336	0.0212421	0.0154234	0.0100157	0.0158925	0.019091	0.00893915	0.013447	0.0136649	0.00983585	0.00893413	0.00893413	0.00893413	0.0134444	0.0125378	0.0125266	0.0134324	0.00894212	0.00894212	0.0107391	0.0116537	0.00267618		99.7317	98.927	98.8366	99.0158	96.2899	92.742
EU196619_Phormidium_autumnale_CB-G	0.116033	0.0483067	0.0347229	0.0347229	0.0381965	0.0455471	0.0399231	0.0820026	0.00931704	0.00931704	0.00931704	0.0112003	0.0149407	0.0149276	0.0140626	0.0149145	0.0149162	0.0168496	0.0171182	0.0140256	0.00873131	0.0145815	0.0122525	0.00727178	0.0129169	0.0122581	0.00984001	0.0105823	0.0052655	0.00691748	0.00604867	0.00604867	0.00604867	0.00518362	0.00431631	0.00431259	0.00517022	0.00897842	0.0116642	0.0116082	0.0062805	0	0.00268337		99.7416	99.1234	99.3086	97.0951	93.1797
KF770970_Phormidium_uncinatum_PACC_8693	0.124793	0.0721332	0.0495547	0.048797	0.053095	0.0499398	0.052631	0.0911808	0.010165	0.010165	0.00938662	0.0141145	0.0156595	0.0156478	0.0156673	0.0163871	0.0156549	0.0180784	0.0182596	0.0148599	0.0118591	0.0154002	0.00952978	0.00453044	0.00988826	0.0133572	0.0124655	0.0131562	0.00669817	0.00882083	0.00808064	0.00808064	0.00808064	0.00734588	0.00660678	0.00685747	0.00807109	0.0125213	0.0151944	0.0151198	0.00984168	0.00537158	0.0107296	0.00258399		98.8666	99.0338	96.8285	92.9443
OK586771_Phormidium_ambiguum_ULC426	0.116806	0.0515856	0.0386094	0.0386094	0.0422945	0.0479603	0.0439279	0.0845238	0.0112579	0.0112579	0.0112579	0.0131537	0.0168031	0.0167882	0.0159211	0.0149861	0.0207196	0.0169607	0.0171986	0.0159027	0.0158885	0.019645	0.0105503	0.0145898	0.0189057	0.0176903	0.0133553	0.00173913	0.00529805	0.00173461	0.00260417	0.00260417	0.00260417	0.00347148	0.00434256	0.00433879	0.00520159	0.000886525	0.00354356	0.0106314	0.00534525	0.0116797	0.0116337	0.00876592	0.0113335		99.9134	97.7347	93.5257
KF770968_Phormidium_papyraceum_PACC_8600	0.110151	0.0528036	0.0356134	0.0356134	0.0388724	0.0461129	0.0404599	0.0813091	0.0094775	0.0094775	0.0094775	0.0112151	0.0155261	0.0155134	0.0147109	0.0138506	0.0181564	0.0173282	0.0158499	0.0146832	0.0146711	0.0179843	0.00866715	0.0136967	0.0179207	0.0155038	0.0115819	0.00261154	0.00570832	0.00240578	0.00320963	0.00320963	0.00320963	0.00401414	0.00481929	0.00427845	0.00561672	0.00177521	0.004435	0.0106391	0.00534822	0.00988002	0.00984168	0.00691357	0.00966205	0.000865614		97.745	93.6142
KY550460_Phormidium_amoenum_I013-0027	0.132487	0.0735523	0.0587363	0.058771	0.0606809	0.0657919	0.0636424	0.100514	0.0320232	0.0320232	0.0320232	0.0357742	0.0377611	0.0377611	0.0387009	0.0386652	0.0404724	0.0386205	0.0386067	0.0395582	0.0395582	0.0423925	0.0335113	0.0380055	0.0429891	0.0357742	0.0391903	0.0227763	0.0261704	0.0243352	0.0252568	0.0252568	0.0252568	0.0234152	0.0243352	0.0244099	0.0261704	0.0244681	0.0277822	0.0332749	0.0267759	0.0338314	0.0371014	0.0290486	0.0317153	0.0226534	0.0225499		92.6641
OK586776_Phormidium_papyraceum_ULC441	0.133135	0.0858791	0.0715003	0.0715003	0.0727617	0.0770346	0.0775737	0.117997	0.0672967	0.0672967	0.0672967	0.0662637	0.0706623	0.0705975	0.069775	0.0685891	0.0783809	0.0785857	0.0723913	0.0716157	0.0715589	0.0755315	0.063888	0.0682056	0.0733888	0.0706091	0.0740755	0.0660086	0.0708356	0.0667955	0.0677654	0.0677654	0.0677654	0.067724	0.0686939	0.068631	0.0685055	0.0665029	0.0692672	0.075785	0.0695721	0.0728972	0.0725804	0.068203	0.0705569	0.0647429	0.0638575	0.0733595
MT326198_Wilmottia_murrayi_NVL81_USMFMN	0.139825	0.0799482	0.0744704	0.0744704	0.0722774	0.0745125	0.0799709	0.120472	0.0678619	0.0678619	0.0678619	0.0689512	0.0757182	0.0756396	0.074716	0.0744587	0.0776405	0.0798293	0.075483	0.0744925	0.0744337	0.0733865	0.0657976	0.0722335	0.0755375	0.0711619	0.0700666	0.0700209	0.0721653	0.0689304	0.0700209	0.0700209	0.0700209	0.0699819	0.0710724	0.0710724	0.0721653	0.0689304	0.0689304	0.0699819	0.0710724	0.0700209	0.0678832	0.0701655	0.0711138	0.0689304	0.0668436	0.0734091	0.00789352
NR_176999_Wilmottia_murrayi_KGI28	0.132462	0.0813699	0.0664179	0.0664179	0.0674435	0.0721171	0.0723488	0.112293	0.0658988	0.0658988	0.0658988	0.0669244	0.0693693	0.069306	0.0684859	0.0682766	0.0748798	0.0771574	0.0710572	0.0683726	0.068322	0.0719008	0.0606802	0.0671536	0.0744337	0.0654509	0.0690954	0.0650396	0.0675597	0.0636064	0.0645661	0.0645661	0.0645661	0.0645306	0.0654903	0.0654307	0.0662707	0.0655128	0.0682752	0.0728029	0.067582	0.0678771	0.0675803	0.0630495	0.0654085	0.0637804	0.0616535	0.0717555	0.00612274
HQ873483_Phormidium_murrayi_26GL20	0.127665	0.0853174	0.0715661	0.0715661	0.0715233	0.071603	0.0767679	0.116085	0.0711733	0.0711733	0.0711733	0.0711733	0.0728515	0.0727798	0.0729234	0.0748091	0.0807568	0.0832092	0.0732849	0.0685803	0.0748028	0.0743199	0.0624235	0.0726998	0.0776655	0.0706371	0.0695922	0.0664174	0.0726789	0.0684921	0.0695327	0.0695327	0.0695327	0.0705199	0.0715626	0.0715626	0.0726075	0.0684921	0.0684921	0.0705199	0.0716329	0.0705754	0.0675088	0.0707142	0.0716204	0.0684921	0.0665082	0.0706353	0.0150764
AY493626_Phormidium_murrayii_ANT.LPE.1	0.153229	0.100909	0.0886307	0.0941357	0.0949257	0.0803846	0.0974373	0.137979	0.0819166	0.0819166	0.0811248	0.0827911	0.0861728	0.0861034	0.0862424	0.086015	0.0936909	0.0905049	0.0900554	0.0859704	0.0883896	0.0870298	0.0670802	0.0752021	0.0788285	0.0907787	0.0772009	0.0726352	0.0866912	0.0850338	0.0858707	0.0858707	0.0868894	0.0858377	0.0866745	0.0720759	0.0883353	0.0731824	0.0761749	0.0810866	0.075383	0.0758082	0.0754432	0.0696963	0.0856541	0.071226	0.0670739	0.0872785	0.0104312
AF218374_Microcoleus_glaciei_UTCC_475	0.153483	0.107069	0.0902036	0.0949499	0.0957954	0.082582	0.0981748	0.136876	0.0835888	0.0835888	0.0828044	0.0844565	0.0869316	0.0868635	0.0869998	0.0867768	0.093506	0.0921113	0.0909675	0.0869776	0.0893402	0.087878	0.0696178	0.077609	0.0809136	0.091673	0.0795085	0.0750465	0.0876807	0.0860615	0.0868792	0.0868792	0.0876146	0.0868465	0.0876641	0.0744547	0.0892865	0.075625	0.0785156	0.0832553	0.0778323	0.0781812	0.0778183	0.0721709	0.0873205	0.0736696	0.0694448	0.0892791	0.0128376
KC311865_Microcoleus_steenstrupii_ATA12-3-DP02	0.124201	0.097719	0.0815345	0.0790564	0.0781187	0.077947	0.0842342	0.125583	0.0838413	0.0838413	0.0830206	0.0856483	0.086332	0.086332	0.0863117	0.0880241	0.0878378	0.0847115	0.0887934	0.0861172	0.0852489	0.0896429	0.0782855	0.0783304	0.0832874	0.0852489	0.0825412	0.0799709	0.0843608	0.0826086	0.0817244	0.0817244	0.0817244	0.0834943	0.0826086	0.0771003	0.081744	0.0818431	0.084968	0.0889881	0.0819303	0.0834667	0.085281	0.0767618	0.0876804	0.0795573	0.0754955	0.0833739	0.0412736
EU196628_Kamptonema_animlae_CCALA_140	0.100221	0.0886405	0.0721976	0.0721976	0.0734712	0.0768469	0.0782877	0.118296	0.0648536	0.0648536	0.0648536	0.0658782	0.0664305	0.06637	0.0655276	0.0644099	0.0737961	0.070979	0.0680417	0.0615794	0.0616002	0.0674001	0.0606067	0.064833	0.0730727	0.0663539	0.0696399	0.0626798	0.0645961	0.0616002	0.0625571	0.0625571	0.0625571	0.0616222	0.06258	0.0625233	0.0624101	0.0631259	0.0659101	0.0705342	0.0642696	0.0705184	0.0721203	0.0648893	0.0643361	0.061424	0.0605902	0.0727254	0.0889296
EU196625_Kamptonema_cf._formosum_P-FW	0.0997568	0.0892225	0.0728103	0.0728103	0.0741059	0.0774656	0.0788862	0.118752	0.0655603	0.0655603	0.0655603	0.0665818	0.067089	0.0670282	0.0661893	0.0650739	0.074469	0.0716651	0.0687101	0.0622531	0.0622746	0.0681241	0.0612824	0.0655301	0.0738015	0.0670131	0.0703094	0.063362	0.0652728	0.0622746	0.0632288	0.0632288	0.0632288	0.0622973	0.0632524	0.0631953	0.0630813	0.0638217	0.066595	0.0712008	0.064964	0.0711948	0.0727864	0.0655582	0.0650008	0.0621069	0.0612669	0.0735094	0.0885147
EU196644_Kamptonema_cf._okenii_Led-Z	0.098937	0.0892998	0.0736533	0.0736533	0.0750032	0.0774379	0.0798165	0.118126	0.0684409	0.0684409	0.0684409	0.0694793	0.0698158	0.0697517	0.0689045	0.0677654	0.0774856	0.0746457	0.0715258	0.0649023	0.0649249	0.0711567	0.0639159	0.0675204	0.0759927	0.0697355	0.0722553	0.0652606	0.0679867	0.0649023	0.0658704	0.0658704	0.0658704	0.0649249	0.0658939	0.0658336	0.0657133	0.0657618	0.0685362	0.0731441	0.0669091	0.0731613	0.0747497	0.0682504	0.067664	0.0639947	0.0638778	0.0769352	0.0894889
AY493600_Phormidium_pseudopriestleyi_ANT.LACV5.3	0.112013	0.110052	0.0866289	0.090124	0.0922915	0.0814947	0.0941324	0.131941	0.0781456	0.0781456	0.0773555	0.0806869	0.0801761	0.0801155	0.0794064	0.0784394	0.0870166	0.0840987	0.0830966	0.0806052	0.0813834	0.0828561	0.0622141	0.0665123	0.0737705	0.0820236	0.0732817	0.0643106	0.0793705	0.0760111	0.0767839	0.0767839	0.0786665	0.0761398	0.0768028	0.0641268	0.0773894	0.0647911	0.0675649	0.0721717	0.0659359	0.0721773	0.0737673	0.066499	0.075331	0.0630501	0.0616238	0.0815416	0.0874748
KC014068_Phormidium_etoshii_KR2008/49	0.114373	0.112918	0.0971234	0.093633	0.0917308	0.0926155	0.0981412	0.136801	0.0818558	0.0818558	0.0810307	0.0836265	0.0874012	0.0874012	0.0873815	0.086426	0.0925459	0.0872018	0.0880828	0.0845234	0.0854016	0.0876224	0.0725859	0.078097	0.0819424	0.0872018	0.0834243	0.0740985	0.0862726	0.0844959	0.0853968	0.0853968	0.0853968	0.0835966	0.0844959	0.0735207	0.0853709	0.075871	0.07902	0.0830684	0.0759523	0.0832321	0.0861909	0.0764559	0.0873731	0.0737135	0.0701213	0.0885843	0.0994964
GQ184185_Arthrospira_jenneri_EB_9604	0.127741	0.10266	0.0864567	0.0850746	0.0867105	0.0906616	0.0892768	0.130063	0.0769799	0.0769799	0.0761979	0.0820201	0.0834165	0.0833502	0.0834829	0.0841191	0.0901232	0.0879116	0.0839973	0.0840237	0.0815004	0.0861145	0.0728177	0.0737012	0.0797823	0.0840237	0.0777109	0.0763319	0.0823194	0.0848204	0.0856671	0.0856671	0.0856671	0.0814657	0.0823081	0.0727157	0.0831411	0.0769628	0.0798958	0.0805438	0.0739601	0.0764082	0.0813094	0.0713983	0.0816609	0.0759599	0.0705328	0.0852837	0.0895721
GQ184184_Arthrospira_platensis_EB_9602	0.130465	0.103567	0.0882095	0.0867796	0.0884199	0.0928379	0.090995	0.131866	0.0778237	0.0778237	0.0770411	0.0828705	0.0851143	0.0850466	0.0851822	0.0858155	0.0918385	0.0887678	0.0856922	0.0857215	0.083191	0.0870026	0.0748502	0.0758472	0.0808897	0.0848719	0.0798273	0.0784066	0.08401	0.0865153	0.0873649	0.0873649	0.0873649	0.083152	0.0839973	0.0747399	0.0848317	0.0790837	0.0820212	0.0826602	0.0760765	0.0785472	0.083453	0.0734391	0.0834076	0.0780239	0.0724196	0.0852837	0.091702
KJ463629_Arthrospira_platensis_CHM-4	0.123877	0.105903	0.0820353	0.0859998	0.0887714	0.0860982	0.0907152	0.130063	0.0743389	0.0743389	0.0735602	0.0793515	0.077362	0.0773039	0.0774202	0.0780329	0.0890308	0.0852158	0.0786421	0.0807028	0.0784357	0.0833906	0.0675339	0.0680944	0.0775748	0.0801672	0.0719261	0.0707292	0.0806553	0.0824211	0.0831904	0.0831302	0.0854808	0.0797124	0.0825923	0.0675081	0.080951	0.0712748	0.0740302	0.0746625	0.0684579	0.0707203	0.0753254	0.0661676	0.0758345	0.0704056	0.0657194	0.0822473	0.0880889
DQ393281_Arthrospira_maxima_KCTC_AG30054	0.126527	0.105903	0.0830085	0.0869961	0.0887714	0.0873146	0.0906576	0.130317	0.0743389	0.0743389	0.0735602	0.0793515	0.0782112	0.0781512	0.0782713	0.0788955	0.0890308	0.0852158	0.0786421	0.0815749	0.0792618	0.0833906	0.0683083	0.0689225	0.0775748	0.0810387	0.0728474	0.0716048	0.0811317	0.0832182	0.0840019	0.0839399	0.086359	0.0804609	0.0833868	0.0682209	0.0818411	0.0721138	0.0749373	0.0755821	0.0692255	0.0715469	0.0762676	0.0669143	0.0766753	0.0712688	0.0664018	0.0822473	0.0894118
OP799365_Arthrospira_platensis_SC	0.127253	0.105903	0.0837725	0.0877143	0.0887714	0.088249	0.0913732	0.131046	0.0743389	0.0743389	0.0735602	0.0793515	0.078956	0.0788955	0.0790166	0.0796394	0.0890308	0.0852158	0.0786421	0.0822809	0.0799675	0.0833906	0.0692076	0.0698671	0.0775748	0.0817529	0.0737814	0.0725238	0.0818479	0.0839332	0.0847169	0.0846544	0.0870934	0.0811784	0.0840967	0.0691208	0.0825573	0.0730513	0.0758727	0.0765136	0.0701637	0.0724877	0.0772055	0.0678214	0.0774422	0.0721836	0.0672436	0.0822473	0.0903234
NR_176504_Capilliphycus_salinus	0.126202	0.10889	0.0842109	0.0857083	0.0906548	0.0886848	0.090999	0.130364	0.0855495	0.0855495	0.0847567	0.0873026	0.0810709	0.0810094	0.0795526	0.0817604	0.0919371	0.0864383	0.0836288	0.0804086	0.0788542	0.0846001	0.0766315	0.0745164	0.0765868	0.0852927	0.0762851	0.0731985	0.081694	0.082783	0.0820048	0.0819452	0.0842704	0.0816209	0.0829588	0.0679272	0.0814234	0.0746527	0.0774379	0.078126	0.0728282	0.0740656	0.0786934	0.0685055	0.0812431	0.0728606	0.0697257	0.094834	0.0957538
KY824052_Capilliphycus_salinus_ALCB114379	0.126202	0.10889	0.0842109	0.0857083	0.0906548	0.0886848	0.090999	0.130364	0.0855495	0.0855495	0.0847567	0.0873026	0.0810709	0.0810094	0.0795526	0.0817604	0.0919371	0.0864383	0.0836288	0.0804086	0.0788542	0.0846001	0.0766315	0.0745164	0.0765868	0.0852927	0.0762851	0.0731985	0.081694	0.082783	0.0820048	0.0819452	0.0842704	0.0816209	0.0829588	0.0679272	0.0814234	0.0746527	0.0774379	0.078126	0.0728282	0.0740656	0.0786934	0.0685055	0.0812431	0.0728606	0.0697257	0.094834	0.0957538
NR176515_Capilliphycus_tropicalis	0.126024	0.109712	0.0849848	0.087224	0.0930413	0.092741	0.0917329	0.131903	0.0924135	0.0924135	0.0916154	0.0924455	0.0859074	0.0858421	0.0851791	0.086653	0.0970411	0.0933196	0.088363	0.0849841	0.0849611	0.0889523	0.082412	0.0817033	0.083261	0.090751	0.0833631	0.0790535	0.0863882	0.087414	0.0866291	0.086566	0.0890307	0.0862673	0.087561	0.0755735	0.0860554	0.0817594	0.084559	0.0851448	0.0799349	0.0812013	0.0858436	0.0762133	0.0862301	0.0806752	0.0769115	0.0968308	0.09853
MF190468_Capilliphycus_tropicalis_ALCB_114392	0.126024	0.109712	0.0849848	0.087224	0.0930413	0.092741	0.0917329	0.131903	0.0924135	0.0924135	0.0916154	0.0924455	0.0859074	0.0858421	0.0851791	0.086653	0.0970411	0.0933196	0.088363	0.0849841	0.0849611	0.0889523	0.082412	0.0817033	0.083261	0.090751	0.0833631	0.0790535	0.0863882	0.087414	0.0866291	0.086566	0.0890307	0.0862673	0.087561	0.0755735	0.0860554	0.0817594	0.084559	0.0851448	0.0799349	0.0812013	0.0858436	0.0762133	0.0862301	0.0806752	0.0769115	0.0968308	0.09853
NR_176576_Capilliphycus_flaviceps_BLCC-M137	0.115875	0.0883255	0.0826715	0.0826715	0.0849624	0.0861156	0.0883712	0.129824	0.0803527	0.0803527	0.0803527	0.0803527	0.0793855	0.0793855	0.0793855	0.0793386	0.0825542	0.0792546	0.0814903	0.0736436	0.0736436	0.0804082	0.0804379	0.0780851	0.0747029	0.0803527	0.0735517	0.0747348	0.0747348	0.0736112	0.0724901	0.0724901	0.0724901	0.0747348	0.0736112	0.0736112	0.0747348	0.0747348	0.0747348	0.0747348	0.0758609	0.0746728	0.0746728	0.0748304	0.0780512	0.0747348	0.0748136	0.0956028	0.100901
NR_176577_Capilliphycus_guerandensis_BLCC-M76	0.118264	0.0903498	0.0846955	0.0846955	0.0869786	0.0881499	0.0903855	0.134436	0.0813192	0.0813192	0.0813192	0.0824529	0.0803577	0.0803577	0.0803577	0.0825101	0.0835282	0.0802173	0.0824529	0.0746178	0.0746178	0.0802739	0.0814052	0.0790593	0.0768095	0.0813192	0.0745486	0.0757128	0.0757128	0.074593	0.0734756	0.0734756	0.0734756	0.0757128	0.074593	0.074593	0.0757128	0.0757128	0.0757128	0.0757128	0.0768351	0.0756659	0.0756659	0.0758255	0.0790329	0.0757128	0.0757926	0.0876509	0.103015
KY824056_Neolyngbya_maris-brasilis_ALCB_114380	0.13261	0.10866	0.0848646	0.0901998	0.0952899	0.0915589	0.0939226	0.131805	0.0921953	0.0921953	0.0914028	0.093087	0.0865008	0.0864352	0.0857695	0.0888371	0.0958852	0.0913077	0.090491	0.0902745	0.0925568	0.0932094	0.0812925	0.0825294	0.0852917	0.0889894	0.0812146	0.0779346	0.0885664	0.0880414	0.0872601	0.0871966	0.0896761	0.0884279	0.0897682	0.076374	0.0890019	0.0805973	0.0833873	0.0859592	0.0807506	0.0820327	0.0846759	0.077037	0.0868832	0.0795486	0.0758803	0.0945053	0.0884808
NR177709_Neolyngbya_maris-brasilis	0.13261	0.10866	0.0848646	0.0901998	0.0952899	0.0915589	0.0939226	0.131805	0.0921953	0.0921953	0.0914028	0.093087	0.0865008	0.0864352	0.0857695	0.0888371	0.0958852	0.0913077	0.090491	0.0902745	0.0925568	0.0932094	0.0812925	0.0825294	0.0852917	0.0889894	0.0812146	0.0779346	0.0885664	0.0880414	0.0872601	0.0871966	0.0896761	0.0884279	0.0897682	0.076374	0.0890019	0.0805973	0.0833873	0.0859592	0.0807506	0.0820327	0.0846759	0.077037	0.0868832	0.0795486	0.0758803	0.0945053	0.0884808
MF190466_Neolyngbya_arenicola_ALCB_114386	0.131918	0.111418	0.0874056	0.0895077	0.0945809	0.0946678	0.0947911	0.132703	0.0948276	0.0948276	0.0940322	0.0957279	0.088196	0.0881289	0.0874656	0.091346	0.0968374	0.0931124	0.0905952	0.087978	0.0918108	0.0941617	0.0803893	0.0866617	0.0897761	0.090627	0.0822688	0.0770121	0.0894181	0.0857849	0.0850043	0.0849425	0.0873557	0.0892695	0.0905364	0.0793132	0.0883071	0.0806492	0.0834423	0.0900367	0.0848364	0.0861353	0.0847275	0.0799967	0.0894377	0.0786323	0.0750363	0.0924976	0.0934331
MF190470_Neolyngbya_irregularis_ALCB_114389	0.129185	0.111268	0.0872753	0.0893937	0.0936377	0.0924687	0.0946635	0.131788	0.0921307	0.0921307	0.0913404	0.0938843	0.0880795	0.0880126	0.0881636	0.0895954	0.0992824	0.0947087	0.088878	0.0894507	0.0940726	0.0958668	0.0754746	0.0855726	0.0931029	0.0881867	0.0802066	0.072045	0.0885496	0.0849381	0.0857163	0.085654	0.0880868	0.0868444	0.0896873	0.0763544	0.0882342	0.0755467	0.0783266	0.0849009	0.0796901	0.0850573	0.0836555	0.0789748	0.0901969	0.0736666	0.0704715	0.0893172	0.0844986
MF190467_Neolyngbya_tenuis_ALCB_114390	0.130067	0.106826	0.0823064	0.0886063	0.0936377	0.0924687	0.0923063	0.128475	0.0930626	0.0930626	0.0922694	0.095648	0.0889518	0.0888842	0.0898196	0.091254	0.0993044	0.095648	0.08973	0.0940726	0.0964053	0.0976767	0.0783267	0.0845652	0.0908737	0.0905246	0.0831786	0.0749394	0.0878082	0.0872601	0.0880414	0.0879773	0.0904806	0.086108	0.0889586	0.0754059	0.0882511	0.07851	0.0812915	0.0839111	0.0786983	0.0840555	0.0866503	0.0780145	0.0869039	0.0765529	0.0731267	0.0893854	0.0884173
MT371826_Affixifilum_floridanum_BLCC-M62	0.120999	0.0994116	0.0930282	0.0930282	0.0952805	0.0964222	0.0986304	0.139422	0.0934308	0.0934308	0.0934308	0.0934308	0.0919227	0.0918277	0.0920179	0.0939336	0.0987032	0.0957332	0.0916383	0.0895636	0.0928359	0.0918753	0.0895762	0.0949978	0.100359	0.0916763	0.0894467	0.0839796	0.0894467	0.0872982	0.0884093	0.0884093	0.0884093	0.0872269	0.0883356	0.0883356	0.0894467	0.0861896	0.0861896	0.0872269	0.0884265	0.0916019	0.0905603	0.0917912	0.0949577	0.0861896	0.0862782	0.0837749	0.0994238
NR_177658_Affixifilum_floridanum	0.122161	0.100557	0.0941531	0.0941531	0.0964104	0.0975534	0.0997668	0.14062	0.0923047	0.0923047	0.0923047	0.0923047	0.0930438	0.0929475	0.0931402	0.095056	0.0998382	0.0968683	0.0927556	0.0884488	0.0917161	0.090703	0.0884627	0.0938754	0.099204	0.0927949	0.0905603	0.0828783	0.0883356	0.0861896	0.0872982	0.0872982	0.0872982	0.0861207	0.0872269	0.0872269	0.0883356	0.0850834	0.0850834	0.0861207	0.0873167	0.0904884	0.0894467	0.0906751	0.0938366	0.0850834	0.0851708	0.0824896	0.0982939
MT371830_Affixifilum_granulosum_BLCC-M110	0.123293	0.0970862	0.092987	0.092987	0.0952367	0.0975105	0.0985846	0.1347	0.0889415	0.0889415	0.0889415	0.0889415	0.0874634	0.0873733	0.0875536	0.0894693	0.0941885	0.0912185	0.0871938	0.0872617	0.0883716	0.0894559	0.0861773	0.0905235	0.0957557	0.0872269	0.0871624	0.0817203	0.0861207	0.085017	0.0861207	0.0861207	0.0861207	0.0839157	0.085017	0.085017	0.0861207	0.0839157	0.0839157	0.0839157	0.0851043	0.0882686	0.0882686	0.0884504	0.0916019	0.0839157	0.0840017	0.0824241	0.09838
MF190471_Affixifilum_granulosum_ALCB_114393	0.127613	0.112332	0.0874056	0.0926849	0.0978731	0.0967902	0.0972066	0.132703	0.0948826	0.0948826	0.0940857	0.0957279	0.089064	0.0889962	0.0899307	0.091346	0.0994303	0.0957865	0.0898399	0.0903163	0.0926406	0.0951235	0.0794108	0.0857158	0.0944127	0.090627	0.0843256	0.076022	0.0894608	0.0881342	0.0889197	0.0888549	0.091388	0.0877336	0.090577	0.0774135	0.0891367	0.0786448	0.0814352	0.085022	0.0798116	0.0851913	0.0868089	0.0800438	0.088639	0.0776432	0.0741272	0.0833382	0.0945999
KY824053_Affixifilum_granulosum_ALCB_114378	0.128713	0.113502	0.0884306	0.0936651	0.0988982	0.097796	0.0982074	0.13383	0.0959599	0.0959599	0.0951611	0.0968085	0.0900682	0.0899994	0.0909386	0.0923566	0.10051	0.0968668	0.0908214	0.0912726	0.0936045	0.0962422	0.0805842	0.0867226	0.0955139	0.0915959	0.0853176	0.0769885	0.0904381	0.0890939	0.0898819	0.0898161	0.0923836	0.088696	0.0915381	0.0785777	0.0901014	0.0796329	0.0824239	0.0860112	0.0808027	0.0861925	0.0878076	0.0812294	0.089673	0.078607	0.0752063	0.0835759	0.0955803
KY363612_Phormidium_lacuna_GI08AO	0.126032	0.117723	0.0949599	0.101323	0.106687	0.0978187	0.104209	0.1445	0.0881269	0.0881269	0.0873311	0.0881571	0.0825598	0.0824961	0.0817938	0.0824075	0.0927233	0.0915115	0.0882881	0.0871957	0.0848512	0.0828618	0.0812193	0.0825424	0.088852	0.089129	0.0821324	0.085834	0.0931572	0.0936592	0.094467	0.0943966	0.0946798	0.0908976	0.0937682	0.0821168	0.0930877	0.0866562	0.0884387	0.0890252	0.084786	0.0841292	0.0899363	0.0799178	0.0887504	0.0854261	0.081224	0.108011	0.100764
KU206388_Phormidium_lacuna_HE10JO	0.126032	0.117723	0.0949599	0.101323	0.106687	0.0978187	0.104209	0.1445	0.0881269	0.0881269	0.0873311	0.0881571	0.0825598	0.0824961	0.0817938	0.0824075	0.0927233	0.0915115	0.0882881	0.0871957	0.0848512	0.0828618	0.0812193	0.0825424	0.088852	0.089129	0.0821324	0.085834	0.0931572	0.0936592	0.094467	0.0943966	0.0946798	0.0908976	0.0937682	0.0821168	0.0930877	0.0866562	0.0884387	0.0890252	0.084786	0.0841292	0.0899363	0.0799178	0.0887504	0.0854261	0.081224	0.108011	0.100764
AF013030_Trichodesmium_erythraeum	0.131174	0.104363	0.0811428	0.0836847	0.0882246	0.0850826	0.0873038	0.124225	0.0803878	0.0803878	0.0796044	0.0820728	0.0804959	0.0804341	0.0813632	0.0819931	0.0935231	0.0872138	0.0805848	0.0786623	0.0841236	0.0827593	0.0624133	0.0728824	0.0756703	0.087159	0.0757543	0.0626095	0.0817077	0.0793666	0.080151	0.080151	0.0821466	0.0810267	0.0816929	0.0671247	0.0817077	0.0659449	0.068767	0.0754123	0.0690728	0.0775249	0.0761485	0.0716496	0.0831444	0.0642847	0.0626829	0.0884228	0.0929974
AF518770_Trichodesmium_havanum_F34-5	0.132715	0.102584	0.0811283	0.085444	0.0903917	0.0830337	0.0894073	0.126467	0.0795304	0.0795304	0.0787485	0.0812129	0.0797292	0.0796681	0.0805962	0.0812265	0.0908503	0.086339	0.08172	0.0797477	0.08534	0.0818599	0.0604988	0.0708406	0.0734883	0.0884448	0.0737358	0.0606602	0.0828598	0.0804631	0.0812657	0.0812657	0.0813883	0.0820421	0.0828459	0.0652006	0.0828598	0.0639468	0.0667663	0.0734031	0.0670627	0.0754825	0.0741191	0.0696963	0.0822779	0.0623391	0.0608916	0.0873807	0.0909754
AF013029_Trichodesmium_tenue	0.125945	0.101724	0.077831	0.0805661	0.0850408	0.0779493	0.0841813	0.121768	0.0812491	0.0812491	0.0804643	0.0829366	0.082147	0.0820839	0.0830167	0.0836458	0.0935411	0.0880926	0.0821773	0.0817866	0.0872735	0.0871838	0.0595364	0.067779	0.0746132	0.0855911	0.0736608	0.0635384	0.0824517	0.0816791	0.0824652	0.0824652	0.0845213	0.083348	0.0840125	0.0680356	0.0840265	0.0659009	0.06872	0.0753659	0.0690283	0.0754029	0.074039	0.0705969	0.0839377	0.0652074	0.0635342	0.0925037	0.0869144
AF013028_Trichodesmium_contortum	0.125224	0.0982445	0.0753976	0.0767174	0.0803102	0.0769956	0.0811158	0.119381	0.0796288	0.0796288	0.0788442	0.0813139	0.0805849	0.080523	0.0814524	0.0829042	0.0910704	0.084744	0.0830307	0.0794922	0.0849628	0.0837144	0.0596056	0.0668202	0.0724856	0.0824998	0.0707031	0.061663	0.0786045	0.0778347	0.0786159	0.0786159	0.0805715	0.0810608	0.0801577	0.0642491	0.0801694	0.0649741	0.0677954	0.0744431	0.0680989	0.0724114	0.0710649	0.0667666	0.0798072	0.0633388	0.0618119	0.0875068	0.0870128
AF091322_Trichodesmium_hildebrandtii	0.129774	0.101162	0.0780768	0.0815977	0.0844889	0.0772188	0.0852253	0.12133	0.0781106	0.0781106	0.0773262	0.078947	0.0791317	0.0790709	0.0799988	0.0806327	0.0912706	0.0849308	0.0808369	0.0812406	0.0867378	0.0829894	0.0578415	0.0659894	0.070509	0.0850523	0.0698903	0.059866	0.0819205	0.0795741	0.0803596	0.0803596	0.0823657	0.0812406	0.0819074	0.0644266	0.0819205	0.0621308	0.0649538	0.0716083	0.0652468	0.0715932	0.070248	0.066953	0.0799817	0.0615479	0.0601601	0.0856086	0.0842358
AF091321_Trichodesmium_thiebautii	0.129051	0.0994674	0.0773133	0.0800885	0.0821466	0.0762871	0.0837161	0.121411	0.0764908	0.0764908	0.0757066	0.0773262	0.0783874	0.0783271	0.0792536	0.0798892	0.0896523	0.0832994	0.0793285	0.0797384	0.0852279	0.0821176	0.0559839	0.0650459	0.0683343	0.0835465	0.0689621	0.0579726	0.080419	0.0780759	0.0788602	0.0788602	0.0808282	0.0797384	0.0804062	0.0625617	0.080419	0.061201	0.0640262	0.0706826	0.0643143	0.0706563	0.069316	0.0650677	0.0792152	0.0596596	0.0584203	0.0836914	0.0823096
NR177673_Dapis_pleousa	0.131102	0.0939096	0.0755538	0.0754904	0.078108	0.0826263	0.0790049	0.11803	0.0762289	0.0762289	0.0754056	0.0788778	0.0790771	0.0790771	0.0799615	0.0807879	0.0833166	0.0824213	0.0815564	0.0762135	0.0779742	0.0801057	0.063556	0.0639193	0.0652947	0.0815456	0.0714223	0.0701148	0.0805498	0.0805375	0.0796455	0.0796455	0.0796455	0.0814312	0.0805375	0.0675311	0.0814193	0.0717195	0.0747801	0.0787393	0.0717942	0.0699919	0.0718127	0.0640144	0.0747978	0.0697601	0.0656491	0.0914998	0.0924015
MF061803_Dapis_pleousa_FSI10-3	0.131102	0.0939096	0.0755538	0.0754904	0.078108	0.0826263	0.0790049	0.11803	0.0762289	0.0762289	0.0754056	0.0788778	0.0790771	0.0790771	0.0799615	0.0807879	0.0833166	0.0824213	0.0815564	0.0762135	0.0779742	0.0801057	0.063556	0.0639193	0.0652947	0.0815456	0.0714223	0.0701148	0.0805498	0.0805375	0.0796455	0.0796455	0.0796455	0.0814312	0.0805375	0.0675311	0.0814193	0.0717195	0.0747801	0.0787393	0.0717942	0.0699919	0.0718127	0.0640144	0.0747978	0.0697601	0.0656491	0.090472	0.0924015
MF061805_Dapis_pleousa_HU13-1	0.133007	0.096659	0.0782216	0.0781558	0.0807831	0.085974	0.081684	0.120847	0.0788873	0.0788873	0.0780624	0.0815456	0.081752	0.081752	0.0826393	0.0834672	0.0860007	0.0851014	0.0842362	0.0788695	0.0806356	0.0827895	0.0666827	0.0672177	0.0686139	0.0842242	0.0747024	0.0733316	0.0832233	0.0832098	0.0823138	0.0823138	0.0823138	0.0841075	0.0832098	0.0706683	0.0840944	0.0750141	0.0780802	0.0820399	0.0750924	0.0732998	0.0751128	0.0671658	0.0774637	0.0729598	0.0685667	0.0945676	0.0945939
MF061807_Dapis_pnigousa_NAB11-15	0.126393	0.0885185	0.0703139	0.0693685	0.0710836	0.0749584	0.073755	0.113418	0.0718623	0.0718623	0.0710383	0.0736093	0.0720555	0.0720555	0.0729304	0.0737573	0.0771512	0.0762607	0.0745219	0.071841	0.0735894	0.0757013	0.0584177	0.0584913	0.0598369	0.0753718	0.0649593	0.0637748	0.0752853	0.0752709	0.0743836	0.0743836	0.0743836	0.0761598	0.0752709	0.0613428	0.0761458	0.0652285	0.0682835	0.0722398	0.0652962	0.0634784	0.0653161	0.0577953	0.0704271	0.0634534	0.0598964	0.0874472	0.0869566
KJ766311_Dapis_pnigousa_BCBC12-12	0.127461	0.0895115	0.0712625	0.0703139	0.0720328	0.0761851	0.0747114	0.114439	0.0728082	0.0728082	0.0719827	0.0754472	0.0747589	0.0747589	0.0756376	0.0764661	0.0789892	0.0780955	0.0772446	0.0727853	0.0745368	0.0766595	0.0595328	0.0596639	0.0610199	0.0763248	0.0661379	0.0649291	0.0762388	0.0762237	0.075334	0.075334	0.075334	0.0771149	0.0762237	0.0624645	0.0771002	0.0664126	0.0694748	0.0734346	0.0664817	0.0646671	0.0665045	0.0589174	0.0713751	0.0646012	0.060941	0.088609	0.0881594
AB045961_Oscillatoria_princeps_NIVA-CYA_150	0.132568	0.111705	0.0927545	0.0989421	0.0988643	0.0941099	0.10228	0.136624	0.0878852	0.0878852	0.0871149	0.0887269	0.0889261	0.089716	0.088105	0.0896447	0.0871911	0.0921346	0.0986546	0.0942295	0.0950538	0.0884217	0.0837759	0.0830276	0.0874431	0.0975003	0.084843	0.0854236	0.0925417	0.0900221	0.0891747	0.0891747	0.0891747	0.0917214	0.090871	0.0825794	0.0916907	0.0862671	0.0892194	0.0940748	0.0875289	0.0825168	0.084187	0.0762106	0.0831985	0.0839519	0.0788389	0.0937996	0.0952263
MW405021_Oscillatoria_princeps_PMC_960.16	0.1262	0.0998485	0.0828255	0.0819768	0.0827947	0.0818487	0.0854613	0.121347	0.0847133	0.0847133	0.0839162	0.0864773	0.0849529	0.0849529	0.0849252	0.0857798	0.0846613	0.0881917	0.0874339	0.0873204	0.0881917	0.0899634	0.0788437	0.0789356	0.0827305	0.0864503	0.0797752	0.0793665	0.0820205	0.0802685	0.0793812	0.0793812	0.0793812	0.0811574	0.0802685	0.076527	0.0811308	0.0812445	0.0843514	0.088332	0.0813304	0.0784165	0.0813304	0.0719738	0.0808222	0.078959	0.0740346	0.0896681	0.0863975
NR_177720_Phormidium_irriguum	0.12771	0.0963559	0.0748852	0.0791692	0.0828278	0.0762641	0.0833316	0.120646	0.0833564	0.0833564	0.0825583	0.0841269	0.0832774	0.0832144	0.0833137	0.0856003	0.0876057	0.0900493	0.0899879	0.0840265	0.0880184	0.0811726	0.0698626	0.0775654	0.0825461	0.0871093	0.0742681	0.0729632	0.0884005	0.0832763	0.0824763	0.0824763	0.0827225	0.0864342	0.0856304	0.0745535	0.0862151	0.0767183	0.0795113	0.0850534	0.0788313	0.0761359	0.0747954	0.0702793	0.079526	0.0746648	0.0696681	0.0845738	0.0854411
KC463185_Microcoleus_paludosus_Es_Yyy1400	0.136348	0.116201	0.101913	0.0972787	0.0952773	0.0999308	0.102636	0.141572	0.113557	0.113557	0.112747	0.113595	0.110764	0.110673	0.109922	0.111444	0.116429	0.11165	0.115749	0.110557	0.109759	0.10584	0.105008	0.105369	0.110552	0.108826	0.100141	0.106013	0.117349	0.11476	0.113901	0.113901	0.116918	0.116699	0.115652	0.102661	0.115683	0.107294	0.110315	0.115328	0.109831	0.104671	0.105182	0.0972496	0.112872	0.10438	0.0983936	0.116192	0.0811269
AB003167_Phormidium_ambiguum_IAM_M-71	0.133032	0.109749	0.0869766	0.0931328	0.0963076	0.0878464	0.0960021	0.134118	0.0901219	0.0901219	0.0893227	0.0900353	0.0905394	0.0904692	0.0897721	0.0895638	0.100648	0.0986458	0.0904025	0.0945493	0.0905952	0.0873197	0.0859485	0.0842306	0.0901913	0.0961013	0.0910387	0.0875041	0.0961293	0.0969123	0.0977247	0.0977247	0.100196	0.0938689	0.0945374	0.0847664	0.0953189	0.0892903	0.0921433	0.0937586	0.0874305	0.0867888	0.0915185	0.0805772	0.0918863	0.0870068	0.0818315	0.090639	0.0869305
ON130360_Phormidium_nigrum_BEA_0479B	0.141164	0.101928	0.0893557	0.0893925	0.0893539	0.0921206	0.093473	0.136576	0.0948973	0.0948973	0.094105	0.0974897	0.103168	0.103085	0.102351	0.100379	0.104595	0.101848	0.110225	0.103456	0.101746	0.0986938	0.0886977	0.0871327	0.0889591	0.104967	0.0941498	0.0861553	0.0950147	0.0966288	0.0974656	0.0974656	0.0991558	0.0941612	0.0949953	0.082291	0.0958115	0.0858982	0.0888686	0.0916502	0.0850415	0.0908186	0.0946615	0.0840905	0.095097	0.0836138	0.0784088	0.0923793	0.0839584
GQ859648_Phormidium_chlorinum_PMC274.06	0.146954	0.132029	0.11688	0.116237	0.115202	0.117155	0.119897	0.15355	0.127502	0.127502	0.126654	0.127458	0.132516	0.132516	0.132471	0.133369	0.133006	0.134937	0.134106	0.130249	0.131167	0.130165	0.12505	0.126611	0.130885	0.131255	0.131198	0.128635	0.127157	0.125293	0.124344	0.124344	0.124344	0.126245	0.125293	0.124534	0.126205	0.130601	0.133726	0.137718	0.130744	0.12789	0.130744	0.120157	0.129132	0.127953	0.117454	0.132493	0.125956
KC217548_Phormidium_lucidum_CY-012	0.135927	0.152001	0.133859	0.131979	0.130106	0.128276	0.136576	0.173335	0.126274	0.126274	0.12543	0.12715	0.129514	0.129405	0.129623	0.131176	0.135229	0.133655	0.130955	0.132838	0.129155	0.126849	0.122492	0.120578	0.118789	0.131977	0.120475	0.123759	0.125243	0.128003	0.127069	0.127069	0.127069	0.126213	0.125281	0.116807	0.126174	0.122151	0.123939	0.123261	0.117969	0.118559	0.123468	0.115872	0.128231	0.124201	0.114569	0.138888	0.126549
OP626169_Phormidium_autumnale_PACC_5505	0.24433	0.140389	0.125551	0.125551	0.132471	0.0855072	0.132765	0.165217	0.17489	0.17489	0.17489	0.172592	0.159993	0.159841	0.160145	0.16191	0.175287	0.176947	0.16389	0.159746	0.166182	0.178829	0.119712	0.110839	0.123702	0.155472	0.107842	0.119398	0.164837	0.158858	0.159942	0.159942	0.159942	0.163102	0.162012	0.123937	0.161704	0.113878	0.115713	0.122705	0.1163	0.109163	0.106446	0.117472	0.163991	0.121611	0.147761	0.201958	0.15599
OP626171_Phormidium_autumnale_PACC_5517	0.233663	0.12836	0.115231	0.115231	0.121693	0.081142	0.122258	0.153838	0.166024	0.166024	0.166024	0.16485	0.152741	0.152594	0.152887	0.154641	0.167642	0.169296	0.15649	0.152444	0.158878	0.170835	0.113871	0.105014	0.117213	0.148177	0.103274	0.112449	0.156406	0.150541	0.151618	0.151618	0.151618	0.15479	0.153707	0.118025	0.153413	0.107034	0.109962	0.116915	0.109413	0.102292	0.0996412	0.110503	0.155653	0.114737	0.14925	0.194656	0.150832
OP626172_Phormidium_autumnale_PACC_5527	0.227758	0.125115	0.112209	0.112209	0.118516	0.080141	0.119172	0.148361	0.161455	0.161455	0.161455	0.160286	0.148497	0.148355	0.148639	0.150404	0.163053	0.164681	0.152131	0.148232	0.154636	0.166045	0.111826	0.105051	0.117261	0.143985	0.101174	0.111436	0.152086	0.146323	0.147397	0.147397	0.147397	0.150548	0.149469	0.115963	0.149184	0.104915	0.107842	0.114785	0.107284	0.103423	0.101815	0.110571	0.151426	0.113723	0.146084	0.189193	0.148633
OP626173_Phormidium_autumnale_PACC_5529	0.23223	0.12649	0.112549	0.112549	0.118837	0.0787681	0.119478	0.151742	0.160369	0.160369	0.160369	0.15921	0.14758	0.14744	0.14772	0.149469	0.161973	0.163588	0.151169	0.147307	0.153662	0.164889	0.110095	0.102362	0.114223	0.143092	0.099611	0.108747	0.151125	0.145415	0.14648	0.14648	0.14648	0.149611	0.148542	0.114217	0.14826	0.103316	0.106223	0.112108	0.105665	0.0996787	0.0991552	0.107811	0.150476	0.111004	0.145177	0.187702	0.146752
	FR798924	OP626170	KF770969	KM019965	LC319782	JQ712603	AB115967	KP890772	JX088095	JX088098	JX847028	JX088099	LM651417	LM651410	LM651414	LM651415	MG711319	JX088076	GQ324973	EF654084	EF654081	GQ859649	EU196634	MK280775	JN979961	KM019961	EU196621	OK586765	NR_112168	EF654079	EF654074	EF654071	EF654064	EF654076	EF654062	JQ712618	MT887222	JQ712631	EU196630	JQ712632	JQ712610	JQ712638	JQ712633	EU196619	KF770970	OK586771	KF770968	KY550460	OK586776
[truncated: 58 more columns]
